# Supplementary material for: The Reporting of Racehorse Fatalities in New Zealand Thoroughbred Flat Racing in the 2011/12–2021/22 Seasons
Source: Animals (Basel). 2023 Feb 9;13(4):612. doi: 10.3390/ani13040612 (PMC9951738; doi:10.3390/ani13040612)
Supplement: Supplementary file 1 [file animals-13-00612-s001.zip]

Archive with 1 entries (1 files):
- animals-1967315-supplementary.pdf
